# Supplementary material for: Chemoselective Oxidation of Isoxazolidines with Ruthenium Tetroxide: A Successful Intertwining of Combined Theoretical and Experimental Data
Source: Molecules. 2022 Aug 24;27(17):5390. doi: 10.3390/molecules27175390 (PMC9478963; doi:10.3390/molecules27175390)
Supplement: Supplementary file 1 [file molecules-27-05390-s001.zip]

Archive with 1 entries (1 files):
- molecules-1850817-supplementary.pdf
